# Supplementary material for: Airborne fine particulate matter exposure induces transcriptomic alterations resembling asthmatic signatures: insights from integrated omics analysis
Source: Environ Epigenet. 2025 Jan 2;11(1):dvae026. doi: 10.1093/eep/dvae026 (PMC11753294; doi:10.1093/eep/dvae026)
Supplement: dvae026_Supp [file dvae026_supp.zip]

Archive with 4 entries (4 files):
- suppl_data/Suppl. figures.docx
- suppl_data/SupplTable1.pdf
- suppl_data/Suppltable2.pdf
- suppl_data/suppltable3.pdf
